# Supplementary material for: HDAC Inhibitors Enhance the Chemosensitivity of Osteosarcoma Cells to Etoposide by Suppressing the Hippo/YAP Signaling Pathway
Source: Int J Mol Sci. 2025 Sep 13;26(18):8935. doi: 10.3390/ijms26188935 (PMC12469630; doi:10.3390/ijms26188935)
Supplement: Supplementary file 1 [file ijms-26-08935-s001.zip]

Archive with 1 entries (1 files):
- ijms-3833871-supplementary.pdf
